# Supplementary material for: D-dimer and CoV-2 spike-immune complexes contribute to the production of PGE2 and proinflammatory cytokines in monocytes
Source: PLoS Pathog. 2022 Apr 6;18(4):e1010468. doi: 10.1371/journal.ppat.1010468 (PMC9015149; doi:10.1371/journal.ppat.1010468)
Supplement: S1 Data — (XLSX) [file ppat.1010468.s004.xlsx]

## Sheet: S1A Fig
IL-6	anti-SARS CoV2 spike antibody
COVID-1	8.621	0.495
COVID-2	9.909	0.542
COVID-3	6.045	0.408
COVID-4	11.947	0.857
COVID-5	17.935	0.677
COVID-6	8.135	0.465
COVID-7	10.48	0.734
COVID-8	14.301	0.851
COVID-9	6.344	0.541
COVID-10	4.297	0.601
COVID-11	9.15	0.669
COVID-12	6.105	0.397
COVID-13	7.726	0.97
COVID-14	7.964	0.481
COVID-15	17.218	1.053
COVID-16	14.711	0.888
COVID-17	9.559	0.87
COVID-18	10.847	0.827
COVID-19	5.832	0.456
COVID-20	14.25	0.901
COVID-21	7.035	0.403
HP1	7.529	0.155
HP2	5.713	0.131
HP3	5.474	0.222
HP4	5.679	0.073
HP5	6.045	0.122
HP6	5.824	0.147
HP7	4.007	0.139
HP8	3.768	0.14
HP9	7.384	0.313
HP10	3.649	0.252
HP11	7.853	0.238
HP12	5.346	0.335
HP13	4.22	0.215
HP14	4.74	0.133
HP15	4.86	0.205
CP-1	9.508	0.447
CP-2	7.461	0.761
CP-3	7.427	0.272
CP-4	7.802	0.377
CP-5	10.114	0.515
CP-6	5.627	0.273
CP-7	5.687	0.23
CP-8	7.802	0.321
CP-9	8.979	0.799
CP-10	7.12	0.429
CP-11	7.231	0.472
CP-12	7.129	0.357
CP-13	7.333	0.86
CP-14	7.026	0.931
CP-15	7.589	0.622
CP-16	9.807	0.639
CP-17	4.792	0.772
CP-18	7.393	0.268
CP-19	6.131	0.486
CP-20	5.542	0.441

## Sheet: S1B Fig
IL-6	anti-SARS CoV2 spike antibody
COVID-1	22.98	0.495
COVID-2	17.689	0.542
COVID-3	11.167	0.408
COVID-4	40.183	0.857
COVID-5	72.761	0.677
COVID-6	19.486	0.465
COVID-7	34.46	0.734
COVID-8	46.306	0.851
COVID-9	14.428	0.541
COVID-10	12.997	0.601
COVID-11	13.795	0.669
COVID-12	29.502	0.397
COVID-13	18.986	0.97
COVID-14	21.948	0.481
COVID-15	40.682	1.053
COVID-16	67.703	0.888
COVID-17	33.994	0.87
COVID-18	32.23	0.827
COVID-19	23.445	0.456
COVID-20	46.938	0.901
COVID-21	8.138	0.403
HP1	14.927	0.155
HP2	9.07	0.131
HP3	15.26	0.222
HP4	6.475	0.073
HP5	20.018	0.122
HP6	17.423	0.147
HP7	9.303	0.139
HP8	16.824	0.14
HP9	20.318	0.313
HP10	8.405	0.252
HP11	16.99	0.238
HP12	10.068	0.335
HP13	14.295	0.215
HP14	9.37	0.133
HP15	17.023	0.205
CP-1	21.016	0.447
CP-2	17.922	0.761
CP-3	13.263	0.272
CP-4	12.864	0.377
CP-5	20.318	0.515
CP-6	12.464	0.273
CP-7	1.35	0.23
CP-8	10.002	0.321
CP-9	23.712	0.799
CP-10	20.55	0.429
CP-11	15.626	0.472
CP-12	13.33	0.357
CP-13	27.605	0.86
CP-14	24.144	0.931
CP-15	23.911	0.622
CP-16	29.668	0.639
CP-17	22.414	0.772
CP-18	23.845	0.268
CP-19	22.98	0.486
CP-20	20.018	0.441
