# Supplementary material for: D-dimer and CoV-2 spike-immune complexes contribute to the production of PGE2 and proinflammatory cytokines in monocytes
Source: PLoS Pathog. 2022 Apr 6;18(4):e1010468. doi: 10.1371/journal.ppat.1010468 (PMC9015149; doi:10.1371/journal.ppat.1010468)
Supplement: S2 Data — (XLSX) [file ppat.1010468.s005.xlsx]

## Sheet: Fig 1A
NT	0.2	1.0	2.0	4.0	LPS
15.4175	25.5423	188.512	609.299	1047.51	1717.85
14.9452	27.0364	189.877	765.911	1072.07	1888.48
17.9822	27.787	186.199	546.773	1007.01
18.3103	28.8033	191.979	491.26	1009.57
16.5422	29.539	234.204	596.961
22.2587	38.2875	269.273	620.217

## Sheet: Fig 1B
NT	0.2	1.0	2.0	4.0	LPS
0	0	2.0387	3.22236	5.05513	8.00099
0	0	2.15325	3.14599	4.55875	7.88644

## Sheet: Fig 1C
NT	0.2	1.0	2.0	4.0	LPS
0	0	1.65636	10.6645	12.561	15.9968
0	0.234018	0.471075	12.0869	13.2721	18.1303

## Sheet: Fig 1D
	NT		rS		S-cIgG		S-mIgG		rS+S-cIgG		rS+S-mIgG
	A:Y1	A:Y2	B:Y1	B:Y2	C:Y1	C:Y2	D:Y1	D:Y2	E:Y1	E:Y2	F:Y1	F:Y2
0	11.4944	21.4506	49.6319	57.5526	47.7944	43.7971	51.3777	44.0954	53.8837	77.7351	57.7801	65.5509
0.2	46.9631	59.701	130.972	128.667	120.856	120.908	122.411	119.924	130.756	156.407	130.143	83.6927
1	168.294	174.309	183.773	187.746	202.847	202.597	218.657	163.975	364.998	339.431	199.841	237.568
2	459.694	455.771	499.512	589.87	507.473	521.076	497.574	492.312	964.65	1056.78	531.607	594.074

## Sheet: Fig 1E
	NT		rS		S-cIgG		S-mIgG		rS+S-cIgG		rS+S-mIgG
	A:Y1	A:Y2	B:Y1	B:Y2	C:Y1	C:Y2	D:Y1	D:Y2	E:Y1	E:Y2	F:Y1	F:Y2
0	0	0	0	0	0	0	0	0	0	0	0	0
0.2	0	0	0	0	0	0	0	0	0	0	0	0
1	0.568069	0.777443	0.448426	0.568069	0.897085	0.62789	0.986816	0.209142	3.46939	2.90109	0.777443	1.04664
2	3.97787	4.00778	4.42653	4.57608	4.36671	4.66582	4.66582	4.18725	7.71669	7.4475	4.87519	4.18725

## Sheet: Fig 1F
NT		rS		S-cIgG		S-mIgG		rS+S-cIgG		rS+S-mIgG
A:Y1	A:Y2	B:Y1	B:Y2	C:Y1	C:Y2	D:Y1	D:Y2	E:Y1	E:Y2	F:Y1	F:Y2
0	0	0	0	0	0	0	0	0	0.735065	1.43177	0	0
0.2	0	0	1.03365	0	0.834594	1.13318	0	0.934123	3.32282	3.52188	1.13318	1.03365
1	0	3.06259	2.86354	3.06259	3.26165	4.05788	2.26636	4.65506	9.6315	10.6268	3.65977	3.06259
2	13.8117	15.6032	16.3995	15.4042	16.0014	16.3995	18.3901	15.2051	23.5656	30.1345	13.2145	18.191

## Sheet: Fig 1G
NT		0.05 Ind		0.1 Ind		IC		IC+0.05 Ind		IC+0.1 Ind		IC+DMSO
A:Y1	A:Y2	B:Y1	B:Y2	C:Y1	C:Y2	D:Y1	D:Y2	E:Y1	E:Y2	F:Y1	F:Y2	G:Y1	G:Y2
0 DD	6.08665	5.9387	9.73537	10.8457	5.66867	4.50015	45.3967	45.6846	18.5497	19.5172	9.33152	11.8057	33.1697	30.4304
2 DD	575.658	669.925	34.4493	34.0176	17.9504	13.5682	1626.2	1746.56	381.373	387.078	84.2025	85.2528	1545.61	1678.11

## Sheet: Fig 1H
NT		0.05 Ind		0.1 Ind		IC		IC+0.05 Ind		IC+0.1 Ind		IC+DMSO
A:Y1	A:Y2	B:Y1	B:Y2	C:Y1	C:Y2	D:Y1	D:Y2	E:Y1	E:Y2	F:Y1	F:Y2	G:Y1	G:Y2
0 DD	0	0	0	0	0	0	1.07355	0.92714	1.20316	1.17196	1.09755	1.08075	1.11915	1.09755
2 DD	8.3204	8.87245	7.89797	8.282	7.57634	7.55714	12.9288	13.2936	11.263	10.7446	10.327	10.2022	12.1463	13.0008

## Sheet: Fig 1I
NT		0.05 Ind		0.1 Ind		IC		IC+0.05 Ind		IC+0.1 Ind		IC+DMSO
A:Y1	A:Y2	B:Y1	B:Y2	C:Y1	C:Y2	D:Y1	D:Y2	E:Y1	E:Y2	F:Y1	F:Y2	G:Y1	G:Y2
0 DD	0	0	0	0	0	0	0	0	0.787935	0.462939	2.54292	2.08792	0.202942	0.040443
2 DD	17.4357	20.0357	15.8107	12.4958	16.9157	15.5507	27.0556	24.6506	21.7907	22.3757	21.9207	23.0256	25.9506	25.6256

## Sheet: Fig 2A
NT		a-FcγRIII		a-FcγRIIa		a-FcγRI		IC		IC+a-FcγRIII		IC+a-FcγRIIa		IC+a-FcγRI
A:Y1	A:Y2	B:Y1	B:Y2	C:Y1	C:Y2	D:Y1	D:Y2	E:Y1	E:Y2	F:Y1	F:Y2	G:Y1	G:Y2	H:Y1	H:Y2
0	27.0613	30.2567	28.9653	30.477	20.0649	21.5501	27.1961	29.6547	37.1237	46.5025	31.2465	40.342	21.4819	23.3508	28.2588	35.6171
0.2	29.4169	32.586	31.8708	34.989	21.2844	22.0899	27.7613	30.8976	52.8316	60.3337	59.293	62.7821	28.5458	32.0422	59.6158	62.523
1	179.155	208.793	163.224	173.559	169.029	179.587	133.342	169.62	363.47	426.399	345.307	379.754	173.93	195.818	317.827	365.813
2	695.394	690.346	585.701	631.202	515.13	599.613	611.83	674.822	1034.12	1069.01	954.376	1093.35	658.043	713.196	1038.06	992.649

[truncated: 26 more sheets: Fig 2B, Fig 2C, Fig 3A, Fig 3B, FIg 3C, FIg 3D, Fig 3E, Fig 3F, FIg 3G, Fig 3H, Fig 3I, Fig 3J, Fig 3K, Fig 3L, Fig 4A, Fig 4B, FIg 4C, Fig 5A, FIg 5B, Fig 5C …]
